# Supplementary material for: Simultaneously Enhancing Efficiency and Stability of Ternary Organic Solar Cells via a Benzothiadiazole-Thieno[3,2-c]isochromene-Based Small-Molecule Donor in the PTB7-Th:PC71BM System
Source: Molecules. 2026 Jul 22;31(14):2552. doi: 10.3390/molecules31142552 (PMC13415099; doi:10.3390/molecules31142552)
Supplement: Supplementary file 1 [file molecules-31-02552-s001.zip]

Archive with 1 entries (1 files):
- molecules-4457608-supplementary.pdf
